# Supplementary material for: Obesity in young South African women living with HIV: A cross-sectional analysis of risk factors for cardiovascular disease
Source: PLoS One. 2021 Nov 15;16(11):e0255652. doi: 10.1371/journal.pone.0255652 (PMC8592426; doi:10.1371/journal.pone.0255652)
Supplement: S3 File — (XLSX) [file pone.0255652.s003.xlsx]

## Sheet: INPUT
GROUP	Age (Years)	Race	Duration of Current ART Regime Years)	ART Regimen (Type)	Last CD4 Count Date	Last CD4 Cmount Result (cells/iu)	Last Viral Load Date	Last Viral Load Results (cp/ml)	Parity	Currently Pregnant y=1 n=2	Systolic Blood Pressure (mm-Hg)	Diastolic Blood Pressure (mm-Hg)	Height (metres)	Weight (kgs)	BMI (kg/m2) 6monthly	Ever Smoked y=1 n=2	Smoker- current or past	Alcohol y=1 n=2	Fam hx CVD y=1 n=2	Unhealthy diet? y=1 n=2	High Fat? y=1 n=2	High Sugar? Y=1 n=2	High Salt? Y=1 n=2	Low Veg/Fruit? Y=1 n=2	Exercise (min/week)	Exercise Type	Current employment y=1 n=2	Satisfied with current body image y=1 n=2	U-Alb/Creat ratio(mol creatinine)	Urine microalbumin(mg/ml)	CRP (mg/L)	Blood gluc (mmol/L)	Last Cholestrol (mmol/L)	Last LDL (mmol/L)	Last HDL (mmol/L)	Last Triglyceride Result (mmol/L)	Waist circumference (cm)	Known with Hypertension y=1 n=2	Knpwn with Diabetes y=1 n=2	5 yr CVD risk % by Framingham	10 yr CVD risk % by Framingham	CVD risk % by DAD	CVD risk % by WHO/ISH
I	29	Black	4	EFV/FTC/TDF		847		0	3	2	132	86	1.6	119.1	46.5234	2		2	2	1	1				0		1	1	0.4	5.3	15.5	4.5	6.1	3.72	1.48	1.3	127	2	2	0.3	0.9	0.2	<10
I	0	Black	4	EFV/FTC/TDF		983		2465	3	2	112	68	1.55	111.4	46.3684	2		2	2	1	1	1	1		0		1	1	2.98	88.7	3.9	4.7	4.2	2.64	1.06	1.09	112	2	2	0	0.2	0.1	<10
I	34	Black	4	EFV/FTC/TDF		819		0	3	2	127	70	1.55	108.2	45.0364	2		2	2	1			1		0		2	1	0.19	0.19	3.8	4.7	3.7	2.26	1.09	0.98	128	2	2	0.3	1.1	0.2	<10
I	29	Black	4	EFV/FTC/TDF		521		49	3	2	120	56	1.59	108.5	42.9176	2		2	2	1	1		1		0		2	2	4.48	39.5	5.9	4.4	4.1	2.71	0.82	0.7	117.5	2	2	0.3	0.8	0.2	<10
I	32	Black	4	EFV/FTC/TDF		1307		0	4	2	123	90	1.66	115.7	41.9872	2		2	2	2					0		2	2	1.72	7.2	7.8	5	3.4	2.17	1.09	0.67	109	2	2	0.2	0.7	0.2	<10
I	26	Black	5	EFV/FTC/TDF		727		0	3	2			1.57	99	40.1639	2		2	2	1	1		1		0		2	1	1.6	30.8	5.5	5	4.5	3.13	0.98	1.13	97	2	2
I	35	Black	3	EFV/FTC/TDF		1317		0	3	2	128	72	1.62	103.7	39.5138	2		2	2	1	1				0		2	2	0.3	4.9	5	4.7	3.7	2.22	1.09	1.05	114	2	2	0.4	1.3	0.2	<10
I	30	Black	4	EFV/FTC/TDF		559		0	2	2	105	61	1.54	93.1	39.2562	2		2	2	1				1	0		1	1	1.3	35.6	21.4	4.1	3	1.63	1	0.6	113	2	2	0.1	0.2	0.1	<10
I	36	Black	6	EFV/FTC/TDF		813		0	3	2	164	93	1.54	92	38.7924	2		2	2	1	1				0		1	2	0.42	2.1	2.6	5	3.5	2.14	1.06	0.64	98.5	1	2	1.2	3.3	0.3	<10
I	35	Black	4	EFV/FTC/TDF		847		0	3	2	129	89	1.59	96.6	38.2	2		2	2	2					0		1	1	0.3	4.5	21.3	5.4	5.3	4.29	1.04	0.66	106	2	2	0.8	2.4	0.3	<10
I	29	Black	4	EFV/FTC/TDF		820		399	1	2	113	69	1.63	101.2	38.0895	2		2	2	1	1	1	1		0		1	1	0.9	13.7	6.6	4.1	3.5	1.58	1.06	1	112	2	2	0.1	0.3	0.1	<10
I	43	Black	3	EFV/FTC/TDF		476		0	4	2	136	79	1.65	103.6	38.0533	2		2	2	1			1		0		2	1	0.8	6	4.7	4.9	5.2	3.51	1.25	0.9	116	2	2	1.6	4.4	0.5	<10
I	36	Black	4	EFV/FTC/TDF		922		0	2	2	122	82	1.52	87	37.6558	1	PAST	1	1	1	1				0		2	2	0.51	5.5	7	5	4.5	2.73	0.84	2.28	118	2	2	0.8	2.3	0.8	<10
I	36	Black	3	EFV/FTC/TDF		1228		0	2	2	123	66	1.5	84.7	37.6	2		2	2	2					0		1	1	1.55	14.1	8	3.8	4.1	2.51	1.27	0.78	101	2	1	1.4	3.8	0.4	<10
I	33	Black	4	EFV/FTC/TDF		1022		0	3	2	119	76	1.62	94.8	36.1225	2		2	2	2					0		2	1	0.4	5.9	9.1	4.4	4.2	2.6	1.34	1.08	97	2	2	0.2	0.7	0.2	<10
I	25	Black	4	EFV/FTC/TDF		663		0	1	2	138	85	1.59	90.7	35.8767	2		1	2	1			1		0		2	2	0.36	7.7	8.3	4.8	3	1.75	0.99	0.83	100.5	2	2	0.1	0.3	0.1	<10
I	26	Black	4	EFV/FTC/TDF		742		0	2	2	139	91	1.59	90.1	35.6394	2		2	2	1			1		0		1	1	1.2	24.5	1.8	4.8	4	2.21	1.47	0.48	101	1	2	0.1	0.4	0.1	<10
I	40	Black	4	EFV/FTC/TDF		502		0	6	2	103	70	1.62	92.5	35.2462	2		2	2	2					0		1	1	0.3	2.5	11.6	4.8	4.3	3.02	1.28	0.79	113	2	2	0.3	1	0.3	<10
I	25	Black	4	EFV/FTC/TDF		805		0	1	2	107	71	1.52	81.1	35.1021	2		2	1	1			1		0		1	1	0.5	5.3	17.9	4.8	4	1.85	1.82	0.63	109	2	2	0	0.1	0.1	<10
I	30	Black	6	EFV/FTC/TDF		865		0	2	2	122	86	1.46	74.8	35.091	2		2	2	1		1			0		2	1	0.33	10.1	4.7	5.7	4.5	2.95	1.21	0.47	104	2	2
I	42	Black	4	EFV/FTC/TDF		932		0	4	2	143	102	1.55	83.9	34.922	2		1	2	2					0		1	1	0.7	3.8	3.2	4.5	3.6	1.81	1.44	0.38		1	2	0.9	2.6	0.3	<10
I	34	Black	3	EFV/FTC/TDF		913		0	2	2	102	75	1.51	79.6	34.9107	2		2	1	2					0		2	1	0.32	4.4	2.3	4.1	5.8	3.27	1.91	0.5	90	2	2	0.1	0.4	0.3	<10
I	34	Black	4	EFV/FTC/TDF		1129		0	4	2	117	78	1.59	88.1	34.8483	2		2	2	1	1				0		1	1	1.5	18.4	6.7	4.4	3.4	2.12	0.75	0.74	99	2	2	0.1	0.2	0.1	<10
I	30	Black	4	EFV/FTC/TDF		1004		0	3	2	128	76	1.61	90.3	34.8366	2		2	2	1	1		1		0		1	1	0.4	8.8	4	4.4	4.3	2.93	0.99	1.08	95	2	2	0.3	1	0.2	<10
I	28	Black	5	EFV/FTC/TDF		782		29	2	2	118	77	1.57	85	34.4842	2		2	2	2					0		1	2	0.3	4.4	2	4.4	4.4	2.28	1.69	0.87	95	2	2	0.1	0.2	0.1	<10
I	43	Black	3	EFV/FTC/TDF		1311		0	3	2	129	78	1.63	91.3	34.3634	2		2	2	1	1		1		0		2	2	2.6	31.7	8.1	4.6	5.2	3.55	1.08	1.95	104	2	2	1.6	4.5	0.5	<10
I	33	Black	4	EFV/FTC/TDF		1013		11432	2	2	114	66	1.62	88.2	33.6077	2		2	1	1		1			0		1	1	0.5	7.7	17.4	4.8	3.5	1.87	1.18	0.97	102	2	2	0.1	0.5	0.3	<10
I	31	Black	4	EFV/FTC/TDF		556		0	3	2	122	62	1.55	80.5	33.5068	2		1	2	1	1				0		2	1	0.4	5.9	11.2	4.5	3.7	2.12	1.39	0.41	101	2	2	0.1	0.4	0.1	<10
I	42	Black	4	EFV/FTC/TDF		927		0	6	2	124	81	1.54	79.4	33.4795	2		2	2	1	1				0		1	1	1.1	13.6	3.3	4.1	5.1	3.74	1.1	0.54	94	2	2	1.2	3.5	0.5	<10
I	29	Black	4	EFV/FTC/TDF		1035		0	2	2	115	73	1.61	86.2	33.2549	2		2	2	1			1		0		2	2	1.07	12.5	12.4	4.5	4.8	2.86	1.77	0.76	110	2	2	0.1	0.2	0.1	<10
I	31	Black	4	EFV/FTC/TDF		594		0	3	2	115	59	1.6	84.5	33.0078	2		2	1	1		1			0		1	1	0.7	9.5	19.7	4.8	3.1	1.73	1.01	0.59	91	2	2	0.1	0.4	0.2	<10
I	46	Black	4	FTC/TDF (TRUVADA) + ALUVIA		633		1209	3	2	133	91	1.59	82.8	32.7519	1	PAST	1	1	1	1				0		2	2	0.63	18.8	3.5	4.1	3.4	2.05	0.99	0.66	96	1	2	1.7	4.7	1.3	<10
I	26	Black	4	EFV/FTC/TDF		1193		0	1	2	122	82	1.52	74.6	32.2888	2		1	2	1	1				0		1	1	0.6	3.6	3.1	4.3	4.7	2.97	1.46	1.2	89	2	2	0.1	0.3	0.1	<10
I	39	Black	4	EFV/FTC/TDF		1135		0	4	2	122	68	1.56	78	32.0513	2		2	2	1	1				0		1	2	1.61	22.4	9.7	5	4	3.11	0.79	0.55	97	2	2	1	2.9	0.3	<10
I	28	Black	4	EFV/FTC/TDF		1679		0	2	2	125	91	1.46	68.2	31.9947	2		2	2	2					0		2	1	6.4	125.6	8.4	4.8	3.8	2.2	1.16	1.14	93	2	2	0.1	0.4	0.1	<10
I	33	Black	3	EFV/FTC/TDF		941		0	2	2	105	67	1.5	71.4	31.7333	2		1	2	2					0		1	2	0.5	7.6	2.4	4.7	3.4	1.29	1.64	0.75	93	2	2	0	0.2	0.1	<10
I	47	Black	4	EFV/FTC/TDF		1251		0	5	2	118	75	1.68	88.6	31.3917	2		2	2	1	1				0		2	1	0.55	8	3.2	4.9	4.3	2.34	1.36	1.33	113.5	1	2	0.9	2.7	0.5	<10
I	37	Black	2	AZT/3TC (COMBIVIR )+ ALUVIA		734		2427	3	2	118	75	1.44	64.9	31.2982	2		2	2	2					0		1	1	0.61	5.8	4.6	5.1	4	2.09	1.57	0.98	92	2	2	0.2	0.8	0.2	<10
I	26	Black	4	EFV/FTC/TDF		1209		0	1	2	136	91	1.54	73.9	31.1604	2		2	2	1		1			0		1	2	0.29	3.5	3.7	4.8	3.7	2.38	1.09	0.71	88.5	2	2	0.1	0.5	0.1	<10
I	33	Black	4	EFV/FTC/TDF		868		0	1	2	101	63	1.52	71.8	31.0769	2		2	2	2					0		2	1	0.36	3.8	10.4	4.2	2.5	1.09	1.17	0.73	89	2	2	0	0.2	0.1	<10
I	43	Black	4	EFV/FTC/TDF		1079		0	4	2	140	113	1.63	82.3	30.9759	2		2	2	1		1			0		2	2	0.5	1.7	11.9	6.6	5.8	3.68	1.57	1.23	99	1	2	1.5	4.2	0.5	<10
I	25	Black	3	EFV/FTC/TDF		692		0	2	2	115	62	1.51	70.5	30.9197	2		1	2	2					0		1	1	0.3	4.5	1.9	4.5	5.3	3.77	1.29	0.55	77	2	2	0.1	0.3	0.1	<10
I	26	Black	4	EFV/FTC/TDF		1075		0	2	2	103	72	1.56	75	30.8185	2		2	2	2					0		2	2	0.26	4.2	16.6	5	4.7	3.26	0.95	1.45	89	2	2	0.1	0.3	0.1	<10
I	27	Black	4	EFV/FTC/TDF		651		0	2	2	125	72	1.6	78.1	30.5078	2		1	2	1	1				0		2	2	0.44	3.2	2.2	4.3	3.8	2.08	1.57	0.41	107	2	2	0.1	0.2	0.1	<10
I	39	Black	4	EFV/FTC/TDF		827		0	4	2	109	64	1.62	80	30.4832	2		2	2	1	1				0		2	2	0.53	4.6	0.4	4.8	5.1	2.78	1.63	1.04	82	2	2	0.3	1	0.3	<10
I	28	Black	4	EFV/FTC/TDF		894		0	3	2	137	84	1.7	87.5	30.2768	2		2	2	1		1			0		2	2	0.6	9.2	1.4	4.6	4.5	3.17	1.03	0.8	103	2	2	0.3	1	0.2	<10
I	34	Black	4	EFV/FTC/TDF		1073		0	1	2	123	70	1.6	77.5	30.2734	2		2	2	1	1				0		2	1	0.2	2.9	1.5	4.9	4.1	2.68	1.15	0.46	86	2	2	0.3	1.1	0.2	<10
I	36	Black	4	EFV/FTC/TDF		1044		0	4	2	123	71	1.52	69.8	30.2112	2		1	2	1		1			0		1	1	0.7	15.9	0.7	4.3	2.9	1.84	0.78	0.6	95	1	2	0.5	1.4	0.2	<10
I	25	Black	4	EFV/FTC/TDF		1268		0	1	2	124	86	1.67	83.7	30.0118	2		1	2	2					0		1	2	1.1	26.4	1.7	4.7	4.1	1.61	2.09	0.83		2	2	0	0.1	0.1
I	29	Black	6	EFV/FTC/TDF		636		0	3	2	131	71	1.56	72.7	29.8734	2		2	2						0		1	1	0.3	4	5.5	4.6	4.1	1.66	1.92	0.86	93	2	2	0.1	0.4	0.1	<10
I	26	Black	3	EFV/FTC/TDF		1061		0	2	2	128	93	1.62	77.9	29.683	2		2	2	2					0		1		0.5	11.9	3.3	4.5	3.8	2.43	1.17	0.57	90	2	2	0.1	0.3	0.1	<10
I	28	Black	5	EFV/FTC/TDF		1411		151	4	2	120	50	1.57	73.1	29.6564	1	PAST	2	2	1	1				0		2	1	0.5	6.3	4.5	4	4.7	3.44	1.19	0.47	97.5	2	2	0.1	0.5	0.2	<10
I	38	Black	4	EFV/FTC/TDF		969		0	4	2	107	76	1.52	68.5	29.6485	2		2	2	2					0		2	1	0.23	3.6	11.9	4.8	4.1	2.3	1.17	0.85	63	2	2	0.3	1	0.3	<10
I	31	Black	4	EFV/FTC/TDF		1124		0	1	2	105	69	1.61	76.4	29.4742	2		2	2	2					0		2	1	0.3	9	10.5	3.9	3.6	1.71	1.4	0.93	95	2	2	0	0.1	0.1	<10
I	30	Black	4	EFV/FTC/TDF		1483		0	4	2	103	53	1.49	65.2	29.368	2		2	2						0		2	1	2.2	22.3	3.9	4.4	3.9	1.25	1.66	1	79	2	2	0	0.1	0.1	<10
I	34	Black	4	EFV/FTC/TDF		940		0	3	2	100	64	1.58	73.3	29.3623	2		2	2	1		1			0		2	1	1.1	16.1	38.5	4.8	3	1.46	1.13	0.62	102	2	2	0.1	0.3	0.2	<10
I	27	Black	4	EFV/FTC/TDF		842		0	1	2	119	70	1.58	73.2	29.3222	2		2	2	2					0		2	1	0.2	4.7	3.5	4.8	3.9	2.67	1.11	0.78	86	2	2	0.1	0.3	0.1	<10
I	35	Black	5	EFV/FTC/TDF		750		0	1	2	121	73	1.65	79.5	29.2011	2		2	2	1	1				0		2	2	4.7	135.1	83.6	4.5	3.8	2.32	1.32	0.44	100	2	2	0.2	0.8	0.2	<10
I	30	Black	4	EFV/FTC/TDF		1098		0	3	2	103	59	1.6	74	28.9062	2		2	2	1	1				0		2	1	0.41	3.5	1.5	4	4.6	2.54	1.01	3.48	97	2	2	0.1	0.4	0.2	<10
I	28	Black	6	EFV/FTC/TDF		874		1638	2	2	125	74	1.55	69.4	28.8866	2		2	2	2					0		2	2	0.6	5.9	0.2	4.4	3.3	0.94	1.68	2.51	90	2	2	0	0.2	0.1	<10
I	29	Black	4	EFV/FTC/TDF		929		0	2	1	100	61	1.53	67.5	28.8351	2		2	2	2					0		1	1	0.38	5.4	5.9	4.1	4.9	3.05	1.18	1.47		2	2	0.1	0.3	0.2	<10
I	28	Black	5	EFV/FTC/TDF		1520		0	1	2	107	57	1.53	67.3	28.7496	2		2	2	2					0		2	1	0.4	7.7	3.4	4.1	4.8	2.62	1.88	0.63	87	2	2	0	0.1	0.1	<10
I	41	Black	4	EFV/FTC/TDF		1492		0	2	2	146	96	1.61	73.4	28.3168	2		2	1	1	1				0		2	2	0.6	8.1	3.9	4.4	4.2	2.85	0.89	1.82	99	1	2	2	5.4	0.7	<10
I	28	Black	4	EFV/FTC/TDF		1147		0	4	2	130	90	1.52	65.3	28.2635	2		1	2	2					0		1	1	0.1	1.6	1.9	3.9	5.6	3.43	1.63	0.95	92	2	2	0.2	0.6	0.2	<10
I	41	Black	4	EFV/FTC/TDF		1137		0	3	2	126	82	1.52	65.1	28.1769	2		2	2	2					0		1	2	0.2	3.8	6.7	4.5	3.6	2.09	1.3	0.53	86	2	2	0.6	1.7	0.3	<10
I	47	Black	4	EFV/FTC/TDF		631		0	3	2	98	56	1.65	76.4	28.0624	2		2	2	1				1	0		2	1	0.7	6.5	1.2	4.7	4.1	2.01	1.59	1.2	99	2	2	0.1	1	0.4	<10
I	37	Black	5	EFV/FTC/TDF		580		0	2	2	124	73	1.57	68.9	27.9525	2		2	2	1		1			0		2	2	0.19	0.19	0.3	4.1	2.9	1.31	1.21	0.37	84	2	2	0.3	0.9	0.2	<10
I	40	Black	4	EFV/FTC/TDF		451		0	3	2	120	69	1.55	65.5	27.2633	2		2	2	1				1	0		2	1	0.19	0.19	10.3	5.2	4.8	2.29	2.09	0.66	84	2	2	0.3	1	0.2	<10
I	28	Black	5	EFV/FTC/TDF		545		0	1	2	99	65	1.5	61.3	27.2444	2		2	2	1					0		1	1	0.4	7.7	3.6	4.5	3.5	1.92	1.26	0.35	82	2	2	0	0.1	0.1	<10
I	27	Black	5	EFV/FTC/TDF		428		2927	4	2	121	82	1.52	61.3	26.5322	2		2	2	1		1			0		1	1	0.4	8.5	3	4.2	4.1	2.67	0.97	0.7	80	2	2	0.1	0.5	0.1	<10
I	33	Black	3	EFV/FTC/TDF		477		113	3	1	113	69	1.66	72.8	26.4189	2		2	2	1	2	2	1	1	0		1	1	0.4	5.8	2.3	4.5	3.7	1.86	1.5	0.49	90	2	2	0.1	0.1	0.1	<10
I	26	Black	4	EFV/FTC/TDF		853		0	1	2	120	64	1.67	72.6	26.0318	2		2	2	2					0		1	1	0.5	15.1	0.8	5.6	3.2	1.11	1.36	1.1	84	2	2	0	0.1	0.1	<10
I	29	Black	4	EFV/FTC/TDF		840		0	1	2	119	76	1.55	62.5	26.0146	2		2	2	1	1				0		1	1	1	30.1	3.7	4.6	3.8	2.04	1.33	0.35	60	2	2	0.1	0.3	0.1	<10
I	35	Black	4	EFV/FTC/TDF		713		92	2	2	100	65	1.6	66.2	25.8594	2		2	2	1		1			0		1	1	0.3	5.6	0.2	4.5	3	1.81	0.88	0.57	79	2	2	0.1	0.5	0.2	<10
I	32	Black	4	EFV/FTC/TDF		733		0	3	2	118	81	1.69	73.8	25.8394	2		2	2	2					0		1	1	1.2	5.8	1.8	4.8	3	1.77	0.91	0.58	80	2	2	0.2	0.6	0.2	<10
I	28	Black	4	EFV/FTC/TDF		1309		0	1	2	98	64	1.56	60.9	25.0247	1	PAST	1	2	1				1	0		2	1	0.3	5.2	9.1	3.3	3.8	1.25	2.05	0.75	78	2	2	0	0	0.1	<10
I	36	Black	4	EFV/FTC/TDF		590		88	5	2	124	65	1.69	71.2	24.9291	2		2	2	2					0		1	1	0.3	2	0.9	5.2	4	1.81	1.86	0.55	81	2	2	0.2	0.6	0.2	<10
I	31	Black	4	EFV/FTC/TDF		838		0	2	2	110	68	1.67	69.5	24.9202	2		2	2	2					0		2	1	0.19	2	1	4.3	3.1	1.82	1.08	0.62	82	2	2	0.1	0.3	0.1	<10
I	25	Black	4	EFV/FTC/TDF		659		0	1	2	103	66	1.64	66.9	24.8736	2		2	2	2					0		2	1	0.36	3.4	1.2	4.1	4.1	2.24	1.46	0.45	73	2	2	0	0.1	0.1	<10
I	35	Black	4	EFV/FTC/TDF		736		0	2	2	134	102	1.6	63.3	24.7266	1	PAST	1	2	2					0		2	1	10.81	72.3	2	3.1	6.6	0.77	0.79	19.98	89	2	2	1.8	4.9	0.8	<10
I	34	Black	4	EFV/FTC/TDF		911		0	2	2	120	64	1.52	57.1	24.7143	2		2	2	2					0		1	1			3.7	4.4	3.2	0.72	1.89	0.37	80	2	2	0.1	0.3	0.1	<10
I	37	Black	4	EFV/FTC/TDF		1343		0	3	2	96	61	1.56	59.3	24.3672	2		2	2	2					0		2	1	0.5	6.2	0.9	4.2	4.6	3.54	1.13	0.57	78	2	2	0.2	0.7	0.3	<10
I	27	Black	4	EFV/FTC/TDF		780		0	2	2	125	66	1.68	68.4	24.2347	2		1	2	1			1		0		2	2	1.1	40.5	12.7	5.2	4.6	3.21	1.15	0.69	71	2	2	0	0.1	0.1	<10
I	33	Black	4	EFV/FTC/TDF		1102		0	4	2	133	56	1.54	56.8	23.9501	2		2	1	1	1				0		2	1	1.7	19.4	15	4.9	3.1	1.51	0.99	0.85	66	2	2	0.3	1.1	0.3	<10
I	25	Black	5	EFV/FTC/TDF		720		0	2	2	119	89	1.51	54.2	23.7709	2		1	2	1				1	0		2	1	0.9	21.1	10.5	4.7	4.3	1.91	1.94	0.52	68.5	2	2	0	0.1	0.1	<10
I	36	Black	4	EFV/FTC/TDF		1005		0	3	2	129	65	1.54	55.9	23.5706	2		1	2	2					0		2	1	0.39	4.1	3.6	4.4	4.9	2.36	1.48	2.18	83.5	2	2	5	1.5	0.2
I	27	Black	4	EFV/FTC/TDF		805		0	2	2	98	59	1.58	58.6	23.4738	2		1	2	2					0		1	1	0.8	10.6	1.1	4.7	5.2	1.82	2.32	0.81	74	2	2	0	0.1	0.1	<10
I	29	Black	4	EFV/FTC/TDF		819		0	2	2	114	65	1.58	57.9	23.1934	2		2	2	1			1		0		2	1	0.5	5.3	0.5	4.1	3.8	1.81	1.72	0.41	83	2	2	0	0.2	0.1	<10
I	30	Black	4	EFV/FTC/TDF		910		0	3	2	107	75	1.54	54.9	23.1489	2		2	2	2					0		2	1	0.3	2.4	1.3	4.1	3.7	2.06	1.32	0.71	79	2	2	0.1	0.2	0.1	<10
I	41	Black	3	EFV/FTC/TDF		1031		0	3	2	109	74	1.5	52	23.1111	2		2	1	2					0		1		0.7	12.3	2.1	3.7	3.8	2.22	1.44	0.37	78.5	2	2	0.3	0.9	0.4	<10
I	32	Black	4	EFV/FTC/TDF		817		0	2	2	119	79	1.61	58	22.3757	2		1	2	1	1				0		1	1	0.5	6.4	6.4	4.4	4	1.49	2.04	0.46		2	2	0.1	0.3	0.1	<10
I	25	Black	3	EFV/FTC/TDF		1299		0	1	2	103	73	1.62	57.5	21.9098	1	PAST	2	1	2					0		2	1	0.65	2.6	1.4	4.7	2.9	0.65	1.78	0.35	75	2	2	0	0	0.1	<10
I	33	Black	5	EFV/FTC/TDF		813		20	2	2	103	54	1.55	52.5	21.8522	2		2	2	1				1	0		2	1	1.3	16.1	0.8	4.1	3.1	1.38	1.43	0.36	75.6	2	2	0	0.2	0.1	<10
I	28	Black	4	EFV/FTC/TDF		1212		0	2	2	111	74	1.57	53.3	21.6236	2		2	2	2					0		1	1	1	19	14.1	4.5	4.8	2.16	2.06	0.59	91.3	2	2	0	0.1	0.1	<10
I	34	Black	4	EFV/FTC/TDF		1032		0	3	2	116	79	1.66	59.5	21.5924	2		2	2	2					0		1	1	0.7	6.2	1.3	3.5	3.5	2.07	1.49	0.53	79	2	2	0.1	0.4	0.1	<10
I	33	Black	4	EFV/FTC/TDF		1186		0	3	2	104	75	1.56	52.3	21.4908	2		1	2	2					0		1	1	1	15.6	0.2	4.3	3.9	1.95	1.5	0.67	73	2	2	0.1	0.3	0.1	<10
I	38	Black	4	EFV/FTC/TDF		916		0	3	2	111	57	1.5	48.2	21.4222	2		2	2	2					0		2	1	0.19	0.19	16.2	4.4	3.8	2.08	1.51	0.53	69.5	2	2	0.2	0.7	0.2	<10
I	26	Black	6	EFV/FTC/TDF		751		0	2	2	110	79	1.6	54.8	21.4062	2		1	2	1			1		0		2	1	0.5	9.2	0.3	5.1	4.5	2.29	1.53	1.12	70	2	2	0	0.1	0.1	<10
I	26	Black	3	EFV/FTC/TDF		1419		0	2	2	112	76	1.54	50.2	21.1671	2		1	2	2					0		1	1	0.6	10.6	1.3	4.4	3.3	2.01	0.94	0.51	68	2	2	0.1	0.2	0.1	<10
I	31	Black	5	EFV/FTC/TDF		807		31	3	2	121	80	1.64	56.8	21.1184	2		2	2	1		1			0		2	2	0.6	4.8	1.3	4	4	2.1	1.46	0.66	86	2	2	0.1	0.4	0.1	<10
I	37	Black	4	EFV/FTC/TDF		1086		0	3	2	110	69	1.52	48	20.7756	2		2	2	1			1		0		2	2	0.97	9.8	21.8	4.6	3.5	1.46	1.42	0.66	80.5	2	2	0.2	0.5	0.2	<10
I	26	Black	6	EFV/FTC/TDF		927		0	3	2	110	86	1.6	52.4	20.4687	2		2	2	2					0		2	1	0.9	11	1.3	4.8	4.5	3.26	1.05	0.81	70	2	2	0.1	0.3	0.1	<10
I	34	Black	4	EFV/FTC/TDF		486		0	4	2	104	69	1.58	50.8	20.3493	2		2	2	2					0		2	1	0.5	8.7	3.3	3.2	4.1	2.39	1.41	0.59	64	2	2	0.1	0.4	0.2	<10
I	37	Black	4	EFV/FTC/TDF		966		0	2	2	98	66	1.54	47.8	20.1552	2		2	2	2					0		1	1	0.7	6.5	7.5	4.7	3.7	2.4	1.11	0.69	74	2	2	0.2	0.5	0.2	<10
I	25	Black	6	EFV/FTC/TDF		532		0	3	2	93	48	1.55	47.8	19.8959	2		2	2	2					0		2	1	0.8	20.5	0.9	4.6	4.1	2.46	1.26	0.57	69.5	2	2	0	0.1	0.1	<10
I	38	Black	5	EFV/FTC/TDF		899		0	4	2	96	66	1.6	50.5	19.7266	2		2	2	1		1			0		1	1	0.3	2.2	21.5	4.4	3.1	1.5	1.31	0.6	67	2	2	0.1	0.3	0.2	<10
I	29	Black	4	EFV/FTC/TDF		1363		0	1	2	92	54	1.55	44.5	18.5224	1	CURRENT	1	2	1	1				0		2	2	1.5	33.8	16.9	4.6	3.8	1.9	1.64	0.75	67	2	2	0.1	0.2	0.3	<10
I	31	Black	4	EFV/FTC/TDF		833		0	2	2	123	83	1.64	46.9	17.4375	2		1	2	1	1		1		0		2	2	0.5	5.8	0.3	5.3	4.4	1.96	1.99	0.53	70.2	2	2	0.1	0.3	0.1	<10
I	41	Black	3	EFV/FTC/TDF		680		0	3	2	104	70	1.59	54.5		2		2	1	1				1	0		2	2	2.2	9.1	0.5	5	4.3	2.77	1.24	0.97	75	1	2	0.4	1.2	0.5
I	30	Black	6	EFV/FTC/TDF		841		0	2	2	#NAME?		1.64	51.4		2		2	2	2					0		2	2	2.1	32.2	10.3	4.4	4	1.52	2.04	0.62	67	2	2
I	25	Black	4	EFV/FTC/TDF		918		0	1	2	114	74	1.6	56.6		2		2	2	1			1		0		2	1	0.6	1.7	6.3	4.3	3.8	2.24	1.07	0.72	79	2	2	0	0.2	0.1	<10
I	31	Black	6	EFV/FTC/TDF		1311		0	3	2	101	67	1.53	66.7	28.4933	2		2	2	1		1			2	Moderate	2	1	1	13.5	11.1	4.9	3.3	1.84	1.11	0.78	93	2	2	0.1	0.2	0.1	<10
I	46	Black	3	EFV/FTC/TDF		1079		0	4	2	100	45	1.67	57.3	20.5457	2		2	2	2					6	Light	2	1	0.3	6.6	0.5	4.6	4.2	2.65	1.48	1.57	71	2	2	0.4	1.2	0.4	<10
I	36	Black	4	EFV/FTC/TDF		690		0	2	2	116	76	1.58	89.6	35.8917	2		2	2	2					10	Light	1	1	1.3	15	10.2	4.4	3.8	1.38	1.63	0.75	102	2	2	0.2	0.6	0.2	<10
I	27	Black	3	EFV/FTC/TDF		1273		0	2	2	112	66	1.56	75.5	31.024	2		2	2	2					10	Light	2	1	0.6	8.2	5.4	3.9	3.6	2.19	0.91	0.44	95	2	2	0.1	0.3	0.1	<10
I	35	Black	6	EFV/FTC/TDF		871		0	3	2	117	79	1.52	89.1	38.5648	2		2	2	2					15	Moderate	1	1	0.2	5.7	19.4	5.5	2.7	1.3	1.04	0.88	101	2	2	0.2	0.6	0.2
I	30	Black	4	EFV/FTC/TDF		1056		0	2	2	103	62	1.52	83.1	35.9678	2		2	2	2					15	Moderate	1	1		1.09	9.7	4.9	3.3	2.41	0.82	0.47	102	2	2	0.1	0.4	0.1	<10
I	38	Black	4	EFV/FTC/TDF		478		0	2	2	114	79	1.71	79.5	27.1879	2		2	2	2					15	Light	1	1	0.19	0.19	0.5	4.7	3.3	0.7	1.78	0.59	68	2	2	0.1	0.5	0.2	<10
I	39	Black	4	EFV/FTC/TDF		690		0	2	2	97	68	1.57	100.5	40.7724	2		2	2	1		1			20	Moderate	2	2	0.4	3	22	4.7	3.1	1.72	1.02	0.62	106	2	2	0.2	0.6	0.2	<10
I	47	Black	5	EFV/FTC/TDF		584		0	3	2	147	98	1.53	78	33.3205	2		2	2	1	1				20	Light	2	2	3.29	25.4	7	4.7	4.9	2.39	1.51	3.03	103	1	2	2.1	5.5	0.5	<10
I	31	Black	4	EFV/FTC/TDF		884		0	2	2	113	82	1.53	61.6	26.3147	2		2	2	1	1		1		20	Moderate	2	1	0.3	7.6	6.9	5	4.1	2.59	1.05	0.72	81	2	2	0.2	0.6	0.2	<10
I	29	Black	4	EFV/FTC/TDF		1194		0	1	2	111	68	1.5	52.7	23.4222	1	PAST	2	2	1		1			20	Light	1	1	0.2	2.7	0.5	4.2	3.9	2.62	1.15	0.32	74	2	2	0.1	0.3	0.2	<10
I	38	Black	4	EFV/FTC/TDF		985		0	3	2	119	77	1.43	63	30.8084	2		2	2	2					30	Moderate	2	1	0.3	1.2	0.7	4.5	4.3	2.56	1.3	0.63	107	2	2	0.4	1.3	0.3	<10
I	34	Black	4	EFV/FTC/TDF		1350		0	3	2	122	81	1.52	66.1	28.6098	2		2	2	1		1			30	Moderate	2	2	0.5	2	1.1	4.3	5	3.76	0.88	0.95	93	2	2	0.7	2	0.3	<10
I	36	Black	4	EFV/FTC/TDF		851		0	2	2	88	59	1.52	61	26.4024	2		1	2	1			1		30	Moderate	1	1	0.5	4.7	2.8	4.6	4.4	2.96	1.05	0.61	83	2	2	0.1	0.4	0.2	<10
I	26	Black	4	EFV/FTC/TDF		735		0	1	2	92	57	1.52	56.3	24.3681	1	PAST	1	2	1	1				30	Light	1	1	1.2	6.4	2.3	4.2	2.7	0.94	1.33	0.64	86	2	2	0	0	0.1	<10
I	34	Black	4	EFV/FTC/TDF		828		0	2	2	125	81	1.75	52.2	17.0449	1	PAST	1	2	2					30		1	1	0.4	9.6	0.3	4.2	4.3	1.6	2.07	0.7	70	2	2	0.1	0.5	0.2	<10
I	31	Black	4	EFV/FTC/TDF		1480		0	2	2	120	62	1.65	146.5	53.8108	2		2	2	2					40	Moderate	2	2	0.2	6.1	22.6	4.1	3.6	2.36	0.94	0.94	132.5	2	2	0.2	0.7	0.2	<10
I	35	Black	5	EFV/FTC/TDF		1030		0	5	2	119	83	1.62	66.5	25.3391	2		2	2						40	Moderate	1	1	0.54	4.2	0.6	4.8	4.6	2.42	1.72	0.76	81	2	2	0.2	0.7	0.2	<10
I	33	Black	6	EFV/FTC/TDF		1542		35	2	2	120	86	1.67	70.2	25.1712	1	PAST	1	2	1	1				45	Intense	1	1	0.48	1.6	0.7	4.2	3.5	1.54	1.54	0.63	81	1	2	0.1	0.4	0.2	<10
I	33	Black	4	EFV/FTC/TDF		889		0	3	2	136	83	1.56	106.2	43.6391	2		2	1	2					60	Light	1	1	0.4	3.5	8.1	5.3	3.4	2.08	1.07	1.33	107	2	2	0.4	1.2	0.3	<10
I	32	Black	4	EFV/FTC/TDF		1033		0	3	2	136	86	1.54	92	38.7924	2		1	2	1	1	1			60	Moderate	2	2	0.4	5.5	21.6	4.4	3.5	2.21	0.9	0.92	110	2	2	0.4	1.4	0.2	<10
I	39	Black	4	EFV/FTC/TDF		1019		0	2	2	143	94	1.54	89.5	37.7382	2		2	2	1			1		60	Light	1	1	0.7	12.3	29.9	4.7	3.1	1.87	0.98	0.77	98	1	2	0.9	2.7	0.3
I	31	Black	6	EFV/FTC/TDF		1408		0	2	2	106	69	1.59	92.9	36.747	2		2	2	2					60	Moderate	1	1	0.2	2.3	14	4.9	4.9	3.45	1.12	1.37	112	2	2	0.2	0.5	0.2	<10
I	36	Black	5	EFV/FTC/TDF		1371		0	3	2	116	78	1.58	89.4	35.8116	2		2	2	2					60	Moderate	1	1	0.7	14.2	4.5	4.6	4.7	2.78	1.38	0.67	101	2	2	0.3	1	0.2	<10
I	47	Black	5	EFV/FTC/TDF		729		0	6	2	126	70	1.53	79.8	34.0895	2		2	2	2					60	Light	1	1	0.34	5.2	8.3	4.4	6.2	4.58	1.62	0.68	106	2	2	1.5	4.2	0.6	<10
I	37	Black	4	EFV/FTC/TDF		1096		0	5	2	91	53	1.52	76.7	33.1977	2		2	1	1		1			60	Moderate	1	1	0.6	9.7	1.4	5.5	3.5	2.06	1.16	0.57	94	2	2	0.1	0.3	0.3	<10
I	36	Black	4	EFV/FTC/TDF		634		0	4	2	125	87	1.6	82.1	32.0703	2		2	2	2					60	Moderate	1	1	0.19	0.19	7.5	4.6	2.8	1.48	1.08	0.54	102	2	2	0.3	0.9	0.2	<10
I	30	Black	4	EFV/FTC/TDF		788		0	3	2	113	62	1.62	80.9	30.8261	2		2	2	1			1		60	Intense	1	1	0.4	7.9	6	4.7	4	2.36	1.22	0.55	89	2	2	0.1	0.4	0.1	<10
I	32	Black	3	EFV/FTC/TDF		1322		0	2	2	109	57	1.52	65.9	28.5232	2		1	2	2					60	Moderate	1	1	0.7	12.5	2.8	4.6	4.8	3.01	1.43	0.66	85	2	2	0.1	0.5	0.2	<10
I	25	Black	4	EFV/FTC/TDF		990		0	3	2	126	81	1.59	60.1	23.7728	2		2	2	2					60	Moderate	1	1	5.1	122.3	1.8	4.7	4.2	2.76	1.23	0.66	77	2	2	0.1	0.3	0.1
I	33	Black	4	EFV/FTC/TDF		1184		0	4	2	104	66	1.47	50.5	23.3699	2		2	2	2					60	Light	1	2	0.9	12.2	3.3	4.3	4.6	3.05	1.19	0.83	72	2	2	0.2	0.5	0.2	<10
I	28	Black	3	EFV/FTC/TDF		586		0	3	2	108	63	1.6	59.8	23.3594	2		2	2	2					60	Moderate	1	1	0.6	2.8	0.7	4.9	3.7	1.48	1.8	0.29	75	2	2	0	0.1	0.1	<10
I	29	Black	4	EFV/FTC/TDF		1431		0	2	2	109	52	1.61	54.5	21.0254	2		1	2	2					60	Intense	2	1	0.93	5.4	2.4	4.2	3.7	2.34	0.69	1.19	74.5	2	2	0.2	0.6	0.2	<10
I	28	Black	4	EFV/FTC/TDF		420		0	2	2	108	78	1.55	40.7	16.9407	1	PAST	1	1	2					60	Light	2	2	1.4	33.1	3.1	4.7	3.9	0.96	2.44	0.31	67	2	2	0	0.1	0.2	<10
I	30	Black	3	EFV/FTC/TDF		1323		0	2	2	131	87	1.56	87.4	35.9139	2		1	2	2					70	Moderate	1	1	0.2	5.6	3.9	4.5	3.2	1.97	0.7	1.8	106	2	2	0.4	1.2	0.2	<10
I	34	Black	4	EFV/FTC/TDF		822		0	2	2	123	84	1.64	73.9	27.4762	2		2	2	2					75	Light	2	1	0.19	0.19	1.8	4.5	4.2	2.45	1.35	1.01	78	2	2	0.3	0.9	0.2	<10
I	36	Black	4	EFV/FTC/TDF		1221		0	3	2	108	83	1.5	96.9	43.0667	2		2	2	2					90	Moderate	2	2	0.5	11.8	4.8		4.43	2.55	1.1	2.41	90	1	2	0.3	1	0.2
I	28	Black	3	EFV/FTC/TDF		1217		0	2	2	122	74	1.64	94.9	35.2841	2		2	2	1	1				90	Moderate	1	1	1.1	20	13.5	4.5	3.9	2.2	1.34	0.43	103	2	2	0.1	0.3	0.1	<10
I	30	Black	4	EFV/FTC/TDF		803		0	2	2	124	79	1.63	65.4	24.6152	1	PAST	1	2	2					90	Intense	2	1	0.61	11.1	3.5	4.3	4.3	2.49	1.55	1.3	77	2	2	0.1	0.4	0.2	<10
I	38	Black	3	EFV/FTC/TDF		1191		0	4	2	128	76	1.51	50	21.9289	2		2	2	2					90	Moderate	2	1	0.39	8.4	1.1	4.7	5.5	3.26	1.45	1.5	68	2	2	0.7	2.1	0.3	<10
I	27	Black	4	EFV/FTC/TDF		832		0	2	2	104	68	1.57	54.8	22.2321	2		2	2	1		1			100	Light	2	1	0.4	3.9	1.2	4.8	4.3	2.41	1.34	0.75	72	2	2	0	0.1	0.1	<10
I	30	Black	4	EFV/FTC/TDF		1090		0	2	2	117	68	1.52	84.3	36.4872	2		1	2	2					120	Moderate	1	2	0.49	5.8	14.2	4.3	2.4	0.96	0.99	0.9	109.6	2	2	0.1	0.3	0.1	<10
I	36	Black	2	FTC/TDF (TRUVADA) + ALUVIA		1294		0	2	2	126	74	1.42	58.1	28.8137	2		2	2						120	Moderate	1	1	0.6	2.3		4		3.24			84	2	2
I	29	Black	4	EFV/FTC/TDF		935		0	2	2	121	81	1.54	67.8	28.5883	2		1	2	1	1				120	Intense	2	1	0.19	0.19	1.3	3.8	3.5	1.76	1.27	0.77	82	2	2	0.1	0.3	0.1	<10
I	40	Black	3	EFV/FTC/TDF		716		0	4	2	115	74	1.57	68.7	27.8713	2		2	2	2					120	Moderate	1	1	0.6	1.8	19.2	4.2	5	3.11	1.34	0.96	84.5	2	2	0.5	1.7	0.3	<10
I	29	Black	4	EFV/FTC/TDF		895		0	2	2	105	64	1.57	68.1	27.6279	2		2	2	2					120	Intense	1	1	0.4	9.2	2.1	4.3	5.1	3.66	1.22	1.74	82	2	2	0.1	0.4	0.2	<10
I	31	Black	2	EFV/FTC/TDF		701		0	2	2	100	67	1.56	67.2	27.6134	2		1	2	2					120	Light	2	1	0.53	7.7	4.4	4.3	3.4	1.99	1.17	0.51	89	2	2	0.1	0.2	0.1	<10
I	28	Black	4	EFV/FTC/TDF		1242		0	3	2	106	74	1.58	60	24.0346	2		2	2	2					120	Intense	2	1	0.7	10.8	0.3	4.9	3.6	2.22	0.98	1.26	74	2	2	0.1	0.2	0.1	<10
I	29	Black	3	FTC/TDF (TRUVADA) + ALUVIA		895		0	2	2	103	66	1.52	55.2	23.892	2		2	2	2					120	Moderate	1	2	0.3	3.2	0.2	4.7	2.6	1	0.94	0.5	73	2	2	0	0.2	0.1
I	27	Black	4	EFV/FTC/TDF		1011		59	2	2	100	69	1.58	57.2	22.913	1	PAST	1	2	2					120	Moderate	1	1	0.4	5.7	4.3	4.4	4.4	2.68	1.36	1.09	77	2	2	0	0.1	0.2	<10
I	28	Black	4	EFV/FTC/TDF		1293		0	3	2	100	67	1.67	62.9	22.5537	1	CURRENT	1	2	2					120	Moderate	2	1	3.53	77.2	1.3	4.4	4.8	3.02	1.38	0.77	75	2	2	0	0.2	0.2	<10
I	33	Black	4	EFV/FTC/TDF		967		0	4	2	107	59	1.62	59	22.4813	2		2	2	1	1				120	Moderate	1	1	0.2	3.2	0.6	4.1	3.7	2.13	1.17	0.68	85	2	2	0.1	0.4	0.2	<10
I	29	Black	5	EFV/FTC/TDF		690		0	2	2	104	71	1.58	53.1	21.2706	2		2	2	2					120	Moderate	1	1	0.2	6.7	53.1	4	3.2	2.13	0.55	1.14	70.5	2	2	0.2	0.6	0.2	<10
I	32	Black	4	EFV/FTC/TDF		1336		0	2	2	126	81	1.51	93.2	40.8754	2		2	1	1	1				135	Light	2	1	0.3	7.7	17.9	4.5	4	2.92	0.86	1.04	106	2	2	0.4	1.4	0.3	<10
I	32	Black	4	EFV/FTC/TDF		1546		0	2	2	136	84	1.51	88.5	38.8141	2		2	2	1	1	1			140	Moderate	2	2	0.37	12.6	11.4	5	4.6	2.77	0.99	1.64	106	1	2	0.6	1.8	0.2	<10
I	47	Black	4	EFV/FTC/TDF		1038		33	4	2	138	85	1.48	99.1	45.2	2		2	1	1				1	150	Light	1	1	1.7	23.8	11.2	5.1	3.6	2.48	0.82	1.02	101	1	2	2.5	6.5	0.9	<10
I	26	Black	3	FTC/TDF (TRUVADA) + ALUVIA		697		0	3	2	108	63	1.55	90.8	37.794	2		2	2	1	1	1	1		150	Light	1	1	0.5	2.1	3.5	4.6	3.3	1.37	1.61	0.6	100	2	2	0	0.1	0.1
I	40	Black	4	EFV/FTC/TDF		1387		0	5	2	146	96	1.57	89.9	36.4721	2		2	2	2					150	Light	1	2	13.3	214.3	1.5	4.8	3.5	1.97	0.91	1.25	109	2	2	1.4	4	0.3	<10
I	35	Black	3	EFV/FTC/TDF		556		0	1	2	123	80	1.59	86.9	34.3736	2		2	1	2					150	Moderate	1	1	1.7	16	3.8	4.9	6.3	4.01	1.75	0.83	118	2	2	0.4	1.2	0.4	<10
I	42	Black	4	EFV/FTC/TDF		1099		0	3	2	132	86	1.59	78.6	31.0905	2		2	2	1	1				150	Light	1	1	0.19	0.19	4.4	4.9	4.3	2.81	1.32	0.62	85.5	1	2	0.9	2.7	0.4	<10
I	30	Black	3	EFV/FTC/TDF		1101		0	4	2	141	92	1.57	76.1	30.8735	2		2	2	1	1				150	Moderate	1	1	0.5	6.4	0.6	4.2	4.9	3.61	1.22	0.88	82	2	2	0.4	1.3	0.2	<10
I	26	Black	4	EFV/FTC/TDF		747		0	1	2	98	56	1.52	63.6	27.5277	2		2	2	2					150	Light	1	1	0.9	14.9	1	4.5	3.2	1.39	1.45	0.5	82	2	2	0	0	0.1	<10
I	33	Black	3	EFV/FTC/TDF		875		0	4	2	112	54	1.64	66	24.539	2		2	2	1	2	2	1	1	150	Light	1	1	0.75	7.7	12.3	4.2	4	2.13	1.36	0.41	75	2	2	0.1	0.1	0.2	<10
I	32	Black	4	EFV/FTC/TDF		918		0	2	2	101	53	1.58	52.6	21.0703	2		2	2	2					150	Light	1	1	0.4	3.6	3.8	5.1	3.9	2.58	1.1	0.47	70	2	2	0.1	0.4	0.2	<10
I	24	Black	3	EFV/FTC/TDF		1126		0	1	2	112	64	1.58	120.4	48.2295	2		2	2	1	1				180	Moderate	1	2	0.3	5.2	15.4	5.1	2.4	0.7	1.26	0.59	113	2	2	0	0	0.1	<10
I	35	Black	3	EFV/FTC/TDF		1215		0	2	1	115	67	1.62	61	23.2434	1	PAST	1	2	2					180	Intense	2	1	1.68	31.9	13.4	3.4	2.6	0.52	1.37	1.59	89	2	2	0.1	0.3	0.2	<10
I	40	Black	3	EFV/FTC/TDF		612		0	4	2	128	85	1.61	55.3	21.3341	2		2	2	2					180	Intense	2	1	0.8	3.5	0.8	5.6	3.8	1.93	1.4	0.51		1	2	0.5	1.6	0.3	<10
I	27	Black	6	EFV/FTC/TDF		515		0	1	2	132	87	1.57	87.6	35.539	2		1	2	2					210	Moderate	1	1	0.2	5.4	2.4	4.8	3.7	1.39	1.57	1.03	95	2	2	0.1	0.3	0.1	<10
I	35	Black	4	EFV/FTC/TDF		527		0	2	2	116	71	1.6	52.8	20.625	1	PAST	1	1	1		1			210	Intense	2	1	0.4	7.4	0.5	4.5	2.9	1.2	1.41	0.89	72	2	2	0.1	0.4	0.4	<10
I	37	Black	5	EFV/FTC/TDF		646		0	3	2	139	99	1.62	52	19.8141	2		2	2	1		1		1	210	Light	2	1	0.41	8.4	0.5	4.4	4.8	2.73	1.46	0.89	73	1	2	0.7	2.1	0.3	<10
I	24	Black	4	EFV/FTC/TDF		1214		0	1	2	135	78	1.54	95.7	40.3525	2		1	2	2					240	Moderate	2	1	0.4	4.8	5.1	4.6	4.9	3.4	1.15	1.23	102	2	2	0.1	0.5	0.1	<10
I	36	Black	4	AZT/3TC (COMBIVIR )+ ALUVIA		961		0	2	2	124	76	1.58	90.6	36.2923	2		2	2						300		1	1	0.96	16.4	1.3	4.5	4.5	3.13	0.8	1.46	86	2	2	0.9	2.6	0.3	<10
I	32	Black	4	EFV/FTC/TDF		1317		0	1	2	110	69	1.71	70.4	24.0758	1	PAST	1	2	1		1			300	Light	1	1	0.5	7.7	9.4	4.4	3.1	1.37	1.44	0.63	73	2	2	0.1	0.2	0.2	<10
I	36	Black	4	EFV/FTC/TDF		628		0	4	2	115	74	1.7	82	28.3737	2		2	2	1				1	420	Moderate	2	1	0.9	7.1	1.7	4.8	4	2.52	1.41	0.93	87	1	2	0.2	0.7	0.2	<10
I	35	Black	4	EFV/FTC/TDF		687		0	2	2	118	78	1.62	56.7	21.6049	2		2	2	2					420	Light	1	1	0.9	7.1	1.5	4.5	4.8	2.37	1.92	0.72	72.5	2	2	0.2	0.6	0.2	<10
C	47	Black	#REF!	EFV/FTC/TDF	2018-04-12	846	2018-04-12	0	2	2	202			120	#DIV/0!
C	32	Black	#REF!	EFV/FTC/TDF	2018-01-25	888	2018-01-25	0	1	2	99		1.59	121	47.862
C	32	Black	#REF!	EFV/FTC/TDF	2018-01-25	888	2018-01-25	0	1	2	129		1.6	118	46.0937
C	32	Black	#REF!	EFV/FTC/TDF	2015-03-13	284	2015-10-12	0	3	2	104		1.33	77	43.5299
C	31	Black	#REF!	EFV/FTC/TDF	2018-10-18	864	2018-10-18	0	2	2	119		1.5	97	43.1111
C	35	Black	#REF!	EFV/FTC/TDF	2017-12-01	378	2017-12-01	0	3	2	123		1.62	111	42.2954
C	35	Black	#REF!	EFV/FTC/TDF	2018-09-13	1213	2018-09-13	0		2	130		1.54	98	41.3223
C	35	Black	#REF!	EFV/FTC/TDF	2017-11-02	962	2017-11-02	0	2	2	109		1.55	95	39.5421
C	48	Black	#REF!	EFV/FTC/TDF	2018-07-02	451	2018-07-02	0	5	2	108		1.71	115	39.3283
C	35	Black	#REF!	EFV/FTC/TDF	2017-10-25	520	2017-10-25	0	3	2	100		1.58	98	39.2565
C	36	Black	#REF!	EFV/FTC/TDF	2019-08-08	1030	2019-08-08	0	3	2	110		1.56	95	39.0368
C	34	Black	#REF!	EFV/FTC/TDF	2018-07-05	657	2018-07-05	0	2	2	121		1.62	100	38.1039
C	34	Black	#REF!	EFV/FTC/TDF	2018-01-11	641	2018-01-11	0	2	2	108	65	1.68	107	37.911
C	36	Black	#REF!	EFV/FTC/TDF	2018-09-07	574	2018-09-07	240	2	2	103		1.65	103	37.8329
C	28	Black	#REF!	EFV/FTC/TDF	2018-02-12	1002	2018-02-12	0	2	2	109		1.52	87	37.6558
C	20	Black	#REF!	EFV/FTC/TDF	2018-11-01	732	2018-11-01	0	0	2	111		1.57	92	37.324
C	35	Black	#REF!	EFV/FTC/TDF	2018-04-24	622	2018-04-24	119	3	2	112		1.57	90	36.5126
C	43	Black	#REF!	EFV/FTC/TDF	2018-07-26	536	2018-07-26	0	1	2	153		1.57	90	36.5126
C	33	Black	#REF!	EFV/FTC/TDF	2018-08-02	534	2018-08-02	0	2	2	110		1.52	84	36.3573
C	35	Black	#REF!	AZT/3TC (COMBIVIR )+ ALUVIA	2018-03-29	677	2018-03-29	74900		2	113	61	1.56	88	36.1604
C	28	Black	#REF!	EFV/FTC/TDF	2016-05-27	690	2016-05-27	0	3	2	112	71	1.57	89	36.1069
C	22	Black	#REF!	EFV/FTC/TDF	2018-09-04	616	2018-09-04	0	1	2	123		1.7	104	35.9862
C	46	Black	#REF!	EFV/FTC/TDF	2017-12-04	512	2017-12-04	0	0	2			1.65	97	35.629
C	46	Black	#REF!	EFV/FTC/TDF	2017-04-21	627	2017-04-21	0	4	2	126		1.6	91	35.5469
C	36	Black	#REF!	EFV/FTC/TDF	2018-04-03	406	2018-04-03	0	1	2	112		1.53	83	35.4564
C	35	Black	#REF!	EFV/FTC/TDF	2017-09-26	682	2017-09-26	0	2	2	94		1.56	86.1	35.3797
C	27	Black	#REF!	EFV/FTC/TDF	2019-03-28	1115	2019-03-28	0	1	2	108	66	1.6	90	35.1562
C	35	Black	#REF!	EFV/FTC/TDF	2017-12-02	915	2017-12-02	0	4	2	119		1.55	84	34.9636
C	40	Black	#REF!	EFV/FTC/TDF	2018-06-28	319	2018-06-28	0	1	2	105		1.56	85	34.9277
C	43	Black	#REF!	EFV/FTC/TDF	2019-09-26	417	2019-09-26	0	2	2	140		1.51	78	34.209
C	42	Black	#REF!	EFV/FTC/TDF	2018-07-03	511	2018-07-03	0	1	2	127		1.58	85	34.049
C	37	Black	#REF!	EFV/FTC/TDF	2018-04-25	558	2018-04-25	0		2	119		1.59	86	34.0176
C	31	Black	#REF!	EFV/FTC/TDF	2018-05-10	793	2018-05-10	0	2	2	98		1.6	86.1	33.6328
C	24	Black	#REF!	EFV/FTC/TDF	2018-07-10	1049	2018-07-10	0	1	2	108		1.67	93.1	33.3823
C	28	Black	#REF!	EFV/FTC/TDF	2019-03-27	1405	2019-03-27	0	1	2	130	75	1.59	84	33.2265
C	29	Black	#REF!	EFV/FTC/TDF	2017-10-27	768	2017-10-27	0	2	2	116	71	1.65	90	33.0579
C	33	Black	#REF!	EFV/FTC/TDF	2019-02-21	750	2019-02-21	0	1	2	117		1.57	81	32.8614
C	27	Black	#REF!	EFV/FTC/TDF	2018-09-10	586	2018-09-10	0	1	2	141		1.56	79	32.4622
C	27	Black	#REF!	EFV/FTC/TDF	2018-05-10	334	2018-05-10	38	1	2	104		1.76	100	32.2831
C	37	Black	#REF!	EFV/FTC/TDF	2018-09-04	867	2018-09-04	0	1	1	116		1.53	75	32.039
C	37	Black	#REF!	EFV/FTC/TDF	2017-08-29	277	2018-04-23		3	2	106		1.53	75	32.039
C	30	Black	#REF!	EFV/FTC/TDF	2018-06-14	113	2018-06-14	0	1	2	100		1.51	73	32.0161
C	34	Black	#REF!	EFV/FTC/TDF	2018-10-04	1338	2018-10-04	0	2	2	112		1.64	86	31.975
C	26	Black	#REF!	EFV/FTC/TDF	2018-07-27	681	2018-07-27		2	2	106		1.62	83	31.6263
C	33	Black	#REF!	EFV/FTC/TDF	2018-09-03	864	2018-09-03	0	1	2	90		1.53	74	31.6118
C	36	Black	#REF!	EFV/FTC/TDF	2018-05-17	622	2018-05-17	22	1	2	106		1.7	91	31.4879
C	35	Black	#REF!	EFV/FTC/TDF	2018-05-17	325	2018-05-17	0	1	2	121		1.59	79	31.2488
C	45	Black	#REF!	EFV/FTC/TDF	2018-01-24	549	2018-01-24	0	1	2	133		1.54	74	31.2026
C	37	Black	#REF!	EFV/FTC/TDF	2018-06-27	195	2018-06-27	0	2	2	105		1.54	74	31.2026
C	44	Black	#REF!	EFV/FTC/TDF	2018-03-28	889	2018-03-28	0	4	2	142		1.64	82	30.4878
C	43	Black	#REF!	EFV/FTC/TDF	2018-12-03	261	2018-12-03	0	2	2	167		1.56	74	30.4076
C	44	Black	#REF!	EFV/FTC/TDF	2018-06-26	490	2018-06-26	0	6	2	127		1.73	91	30.4053
C	45	Black	#REF!	EFV/FTC/TDF	2018-01-09	443	2018-01-09	0	2	2	124		1.64	80.2	29.8186
C	34	Black	#REF!	EFV/FTC/TDF	2018-03-01	662	2018-03-01	0	1	2	102		1.69	85	29.7609
C	42	Black	#REF!	EFV/FTC/TDF	2018-08-08	759	2018-08-08	0	2	2	187		1.63	79	29.7339
C	38	Black	#REF!	EFV/FTC/TDF	2018-10-10	934	10-Oct-2018/	0		2	121	81	1.61	77	29.7056
C	21	Black	#REF!	EFV/FTC/TDF	2017-01-06	343	2017-01-06	59	0	2	125		1.56	72.2	29.668
C	32	Black	#REF!	EFV/FTC/TDF	2015-01-30	759	2015-01-30	0		2	105		1.66	80.54	29.2278
C	28	Black	#REF!	EFV/FTC/TDF	2018-02-03	742	2018-09-19	0		2	108		1.55	70	29.1363
C	38	Black	#REF!	EFV/FTC/TDF	2018-10-29	832	2018-10-29	0	3	2	156		1.66	80	29.0318
C	39	Black	#REF!	EFV/FTC/TDF	2019-04-04	189	2018-08-23	113559	2	2	129		1.56	70	28.764
C	34	Black	#REF!	EFV/FTC/TDF	2017-02-09	651	2017-02-09	0	2	2	116		1.69	82.1	28.7455
C	33	Black	#REF!	AZT/3TC (COMBIVIR )+ ALUVIA	2018-05-03	348	2018-05-03	15800	2	2	118	79	1.71	84	28.7268
C	46	Black	#REF!	EFV/FTC/TDF	2018-10-16	490	2018-08-21	0	2	2	157		1.69	81	28.3604
C	27	Black	#REF!	EFV/FTC/TDF	2018-06-07	681	2018-06-07	29	2	2	98		1.48	62	28.3053
C	34	Black	#REF!	EFV/FTC/TDF	2018-05-15		2018-05-15	0	0	2	120	83	1.62	74	28.1969
C	34	Black	#REF!	EFV/FTC/TDF	2017-03-29	946	2017-03-09	0	2	2	105	71	1.7	81	28.0277
C	37	Black	#REF!	EFV/FTC/TDF	2018-02-05	363	2018-02-05	0	0	2	113		1.64	75	27.8852
C	33	Black	#REF!	EFV/FTC/TDF	2018-03-13	1128	2018-03-13	0	2	2	104		1.53	65	27.7671
C	33	Black	#REF!	EFV/FTC/TDF	2018-10-05	974	2018-10-05	0	1	2	126		1.51	63	27.6304
C	32	Black	#REF!	EFV/FTC/TDF	2018-02-06	281	2018-02-06	0	2	2	133		1.62	72	27.4348
C	31	Black	#REF!	EFV/FTC/TDF	2018-06-28	695	2018-06-28	0	2	2	116		1.62	72	27.4348
C	31	Black	#REF!	EFV/FTC/TDF	2018-02-21	1138	2018-02-21	0	2	2	116		1.6	70	27.3437
C	43	Black	#REF!	EFV/FTC/TDF	2018-02-16	612	2018-02-16	0		2	95		1.6	70	27.3437
C	30	Black	#REF!	EFV/FTC/TDF	2018-12-20	344	2018-12-20	8578	2	2	105		1.57	67	27.1816
C	35	Black	#REF!	EFV/FTC/TDF	2018-11-14	455	2018-11-14	0	2	2	92		1.74	82	27.0842
C	28	Black	#REF!	EFV/FTC/TDF	2018-12-03	569	2018-12-03	0	1	2	109		1.61	70.1	27.0437
C	27	Black	#REF!	EFV/FTC/TDF	2018-07-24	1629	2018-07-24	0	1	2	109		1.6	69	26.9531
C	20	Black	#REF!	EFV/FTC/TDF	2018-04-06	1080	2018-04-06	0	1	2	113		1.63	71	26.7229
C	40	Black	#REF!	EFV/FTC/TDF	2018-04-18	415	2017-05-16	0	1	2	136		1.56	65	26.7094
C	27	Black	#REF!	EFV/FTC/TDF	2018-12-21	397	2018-12-21	0	2	2	93		1.56	65	26.7094
C	27	Black	#REF!	EFV/FTC/TDF	2019-03-27	379	2019-03-27		1	2	126		1.68	75	26.5731
C	27	Black	#REF!	EFV/FTC/TDF	2016-11-22	473	2019-01-24	0	1	2	107		1.59	67	26.5021
C	32	Black	#REF!	EFV/FTC/TDF	2017-12-08	680	2017-12-08	0	3	2	140		1.64	71	26.398
C	20	Black	#REF!	EFV/FTC/TDF	2018-11-09	153	2018-11-09	8414	0	2	117		1.51	60.1	26.3585
C	39	Black	#REF!	EFV/FTC/TDF	2018-10-24	1011	2018-10-24	0	1	2	155		1.63	70	26.3465
C	20	Black	#REF!	EFV/FTC/TDF	2018-07-16	407	2018-07-16	0	1	2	113		1.68	74	26.2188
C	36	Black	#REF!	EFV/FTC/TDF	2018-05-05	879	2018-05-05	0	1	2	110		1.68	74	26.2188
C	38	Black	#REF!	EFV/FTC/TDF	2018-04-20	469	2018-04-20	0	4	2	106		1.58	65	26.0375
C	23	Black	#REF!	EFV/FTC/TDF	2018-10-01	1475	2018-10-01	0	1	2	121		1.58	65	26.0375
C	29	Black	#REF!	EFV/FTC/TDF	2018-06-06	607	2018-06-06	0	1	2	117	62	1.64	70	26.0262
C	36	Black	#REF!	EFV/FTC/TDF	2017-12-14	916	2017-12-14	0	3	2	116		1.63	69	25.9701
C	25	Black	#REF!	EFV/FTC/TDF	2018-04-12	664	2018-04-12	0	2	2	111		1.57	64	25.9645
C	44	Black	#REF!	EFV/FTC/TDF	2019-01-17	269	2019-01-17	0	2	2	137		1.61	67	25.8478
C	35	Black	#REF!	EFV/FTC/TDF	2018-02-27	651	2018-02-27	124		2	116		1.54	61	25.721
C	39	Black	#REF!	EFV/FTC/TDF	2018-03-28	715	2018-03-28	0	2	2	111		1.65	70	25.7117
C	30	Black	#REF!	EFV/FTC/TDF	2017-06-21	1017	2018-03-23	0	1	2	94		1.53	60	25.6312
C	32	Black	#REF!	EFV/FTC/TDF	2018-06-18	499	2018-06-18	317	3	2	142		1.68	72	25.5102
C	44	Black	#REF!	EFV/FTC/TDF	2017-12-05	1232	2017-12-05	0	3	2	107		1.68	72	25.5102
C	32	Black	#REF!	EFV/FTC/TDF	2018-04-09	476	2018-04-09	0	1	2	121		1.6	65	25.3906
C	25	Black	#REF!	EFV/FTC/TDF	2019-02-15	480	2019-02-15	0	1	2	99		1.57	62	25.1532
C	41	Black	#REF!	EFV/FTC/TDF	2018-03-06	519	2018-03-06	0	3	2	157		1.57	62	25.1532
C	28	Black	#REF!	EFV/FTC/TDF	2017-11-23	767	2017-11-23	0	0	1	99		1.56	61	25.0657
C	44	Black	#REF!	EFV/FTC/TDF	2018-03-22	440	2018-03-22	0	1	2	127		1.6	64	25
C	38	Black	#REF!	EFV/FTC/TDF	2018-05-08	481	2018-05-08	0	1	2	104		1.59	63	24.9199
C	40	Black	#REF!	EFV/FTC/TDF	2019-01-18	856	2018-02-12	0	3	2	99		1.58	62	24.8358
C	28	Black	#REF!	EFV/FTC/TDF	2018-05-03	453	2018-05-03	0	2	2	102		1.67	69	24.7409
C	29	Black	#REF!	EFV/FTC/TDF	2018-04-09	606	2018-04-09	0	1	2	107		1.56	60	24.6548
C	38	Black	#REF!	EFV/FTC/TDF	2018-10-31	770	2018-10-31	0	2	2	99		1.63	65	24.4646
C	21	Black	#REF!	EFV/FTC/TDF	2018-07-23	335	2018-07-23	0	0	2	101		1.63	65	24.4646
C	27	Black	#REF!	EFV/FTC/TDF	2018-01-19	435	2018-01-19	0	2	2	108		1.53	57	24.3496
C	32	Black	#REF!	EFV/FTC/TDF	2018-10-29	496	2018-10-29	0	1	2	121		1.72	72	24.3375
C	23	Black	#REF!	EFV/FTC/TDF	2018-05-24	1765	2018-05-24	0	1	2	108		1.56	59	24.2439
C	37	Black	#REF!	Other	2019-04-30	433	2019-04-30	0	1	2	150	97	1.7	70	24.2215
C	35	Black	#REF!	EFV/FTC/TDF	2019-03-18	610	2018-06-27	0	1	2	123		1.63	64	24.0882
C	29	Black	#REF!	EFV/FTC/TDF	2018-05-08	1076	2018-05-08	0	2	2	110		1.58	60	24.0346
C	27	Black	#REF!	EFV/FTC/TDF	2018-01-17	411	2018-01-17	0			122		1.57	59	23.9361
C	36	Black	#REF!	EFV/FTC/TDF	2018-07-10	1180	2018-07-10		1	2	89		1.67	66	23.6652
C	42	Black	#REF!	EFV/FTC/TDF	2018-08-29	1092	2018-08-29	0	1	2	113		1.67	66	23.6652
C	29	Black	#REF!	EFV/FTC/TDF	2018-06-06	607	2018-06-06	0	1	2	113		1.67	66	23.6652
C	27	Black	#REF!	EFV/FTC/TDF	2018-06-06	501	2018-06-06	0	1	2	99		1.66	65	23.5883
C	33	Black	#REF!	EFV/FTC/TDF	2018-05-17	998	2018-05-17	0	0	2	110		1.61	61	23.533
C	31	Black	#REF!	EFV/FTC/TDF	2018-02-05	371	2018-02-05	1850	2	2	115		1.56	57.2	23.5043
C	35	Black	#REF!	EFV/FTC/TDF	2018-10-11	853	2018-10-11	0	4	2	98		1.53	55	23.4952
C	43	Black	#REF!	EFV/FTC/TDF	2018-04-17	891	2018-10-30	0	3	2	113		1.64	63	23.4236
C	28	Black	#REF!	EFV/FTC/TDF	2018-07-16	954	2018-07-16	0	3	2	113		1.59	59	23.3377
C	45	Black	#REF!	EFV/FTC/TDF	2018-07-12	236	2018-07-12	108	3	2	103		1.51	53.1	23.2885
C	25	Black	#REF!	EFV/FTC/TDF	2016-04-16	974	2016-04-16	0	0	2	93		1.58	58	23.2335
C	32	Black	#REF!	EFV/FTC/TDF	2019-03-28	537	2019-03-28	0	2	2	114	71	1.54	55	23.1911
C	27	Black	#REF!	EFV/FTC/TDF	2018-01-24	176	2018-08-07	0	2	2	110		1.65	63.1	23.1772
C	34	Black	#REF!	EFV/FTC/TDF	2018-04-01	449	2018-04-01	0	0	2	109		1.64	62	23.0518
C	22	Black	#REF!	EFV/FTC/TDF	2018-06-06	1133	2018-06-06	0	0	2	102		1.59	58.2	23.0212
C	39	Black	#REF!	EFV/FTC/TDF	2018-02-14	812	2018-02-14	0	0	2	106		1.56	56	23.0112
C	47	Black	#REF!	EFV/FTC/TDF	2018-07-04	1282	2018-07-04	32366	2	2	100		1.56	56	23.0112
C	33	Black	#REF!	EFV/FTC/TDF	2018-02-26	626	2018-02-26	0	2	2	102		1.63	61	22.9591
C	41	Black	#REF!	EFV/FTC/TDF	2018-06-27	669	2018-06-27	0	1	2	140		1.59	58	22.9421
C	20	Black	#REF!	EFV/FTC/TDF	2018-08-27	446	2018-10-01	0	0	2	121		1.59	58	22.9421
C	28	Black	#REF!	EFV/FTC/TDF	2017-10-26	748	2017-10-26	0	1	2	106		1.59	58	22.9421
C	28	Black	#REF!	EFV/FTC/TDF	2019-01-17	967	2019-01-17	0	2	2	117		1.57	56.1	22.7595
C	34	Black	#REF!	EFV/FTC/TDF	2018-10-23	388	2018-10-23	1471	2	2	98		1.69	65	22.7583
C	21	Black	#REF!	EFV/FTC/TDF	2018-01-25	120	2018-07-04	0	1	2	108		1.46	48	22.5183
C	24	Black	#REF!	EFV/FTC/TDF	2018-03-29	889	2018-03-29	0	1	2	114		1.7	65	22.4913
C	25	Black	#REF!	EFV/FTC/TDF	2018-01-25	657	2018-01-25	0	2	2	114		1.58	56	22.4323
C	25	Black	#REF!	EFV/FTC/TDF	2018-05-31	1085	2018-05-31	0	3	2	154		1.58	56	22.4323
C	27	Black	#REF!	EFV/FTC/TDF	2018-04-24	355	2018-04-24	0	1	2	104		1.65	61	22.4059
C	36	Black	#REF!	EFV/FTC/TDF	2016-07-20	548	2016-07-20	0	2	2	136	80	1.64	60	22.3081
C	25	Black	#REF!	EFV/FTC/TDF	2018-02-27	893	2018-02-27	0	1	2	102		1.55	53.1	22.102
C	26	Black	#REF!	EFV/FTC/TDF	2018-04-24	747	2018-04-24	0	2	2	114	79	1.55	53	22.0604
C	35	Black	#REF!	EFV/FTC/TDF	2018-01-30	681	2018-01-30	0	1	2	106		1.65	60	22.0386
C	30	Black	#REF!	EFV/FTC/TDF	2018-03-20	482	2018-03-20	97	1	2	98		1.65	60	22.0386
C	40	Black	#REF!	EFV/FTC/TDF	2019-04-01	495	2019-04-01	0	1	2	103		1.59	55	21.7555
C	36	Black	#REF!	EFV/FTC/TDF	2018-01-10	232	2018-01-10	0	2	2	97		1.62	57	21.7193
C	24	Black	#REF!	EFV/FTC/TDF	2017-05-25	557	2017-05-25	0		2	129	62	1.6	55	21.4844
C	29	Black	#REF!	EFV/FTC/TDF	2018-04-17	534	2018-04-17	0	2	2	120		1.64	57	21.1927
C	43	Black	#REF!	EFV/FTC/TDF	2018-10-30	1196	2018-10-30	0	2	2	168		1.6	54.1	21.1328
C	37	Black	#REF!	EFV/FTC/TDF	2017-12-22	372	2017-12-22	0	2	2	103		1.57	52	21.0962
C	29	Black	#REF!	EFV/FTC/TDF	2018-04-20	1008	2018-04-20	0	0	2	120		1.69	60	21.0077
C	41	Black	#REF!	EFV/FTC/TDF	2018-08-22	624	2019-06-06	0		2	83		1.65	57	20.9366
C	22	Black	#REF!	EFV/FTC/TDF	2019-02-04	775	2019-02-04	0	1	2	121		1.5	47	20.8889
C	30	Black	#REF!	EFV/FTC/TDF	2018-04-16	580	2018-04-16	73	2	2	78		1.6	53	20.7031
C	42	Black	#REF!	EFV/FTC/TDF	2018-05-02	335	2018-05-02	0	4	2	111		1.75	63	20.5714
C	42	Black	#REF!	EFV/FTC/TDF	2017-05-02	871	2018-01-16	0	1	2	144		1.63	54	20.3244
C	24	Black	#REF!	EFV/FTC/TDF	2018-08-27	494	2018-08-27	0	1	2	92		1.6	52	20.3125
C	32	Black	#REF!	EFV/FTC/TDF	2018-09-08	689	2018-09-08	0	2	2	108	65	1.54	48	20.2395
C	36	Black	#REF!	EFV/FTC/TDF	2018-05-31	823	2018-05-31	0	1	2	105		1.59	51.1	20.2128
C	37	Black	#REF!	EFV/FTC/TDF	2018-08-29	505	2018-08-29	0	2	2	103		1.56	49.1	20.1759
C	38	Black	#REF!	EFV/FTC/TDF	2018-05-31	522	2018-05-31	0	0	2	90		1.56	49	20.1348
C	40	Black	#REF!	EFV/FTC/TDF	2018-10-24	720	2018-10-24	0	3	2	111		1.56	48	19.7239
C	27	Black	#REF!	EFV/FTC/TDF	2018-05-23	582	2018-05-23	0	0	2	114		1.56	48	19.7239
C	25	Black	#REF!	EFV/FTC/TDF	2018-12-18	1124	2018-12-18	0	1	2	106	69	1.56	48	19.7239
C	36	Black	#REF!	EFV/FTC/TDF	2018-11-05	674	2018-11-05	0	1	2	116		1.58	49	19.6283
C	28	Black	#REF!	EFV/FTC/TDF	2017-09-12	498	2017-09-12	0	1	2	122		1.58	49	19.6283
C	25	Black	#REF!	EFV/FTC/TDF	2018-05-03	1351	2018-05-03	1110	1	2	120		1.63	52	19.5717
C	33	Black	#REF!	EFV/FTC/TDF	2018-03-06	519	2018-03-06	0	3	2	110		1.55	46	19.1467
C	43	Black	#REF!	EFV/FTC/TDF	2018-06-25	554	2018-06-25	0	3	2	103		1.6	49	19.1406
C	34	Black	#REF!	EFV/FTC/TDF	2018-04-19	624	2018-04-19	63	4	2	97		1.56	46.1	18.9431
C	28	Black	#REF!	EFV/FTC/TDF	2018-07-11	786	2018-07-11	0	1	2	102		1.53	44	18.7962
C	34	Black	#REF!	EFV/FTC/TDF	2019-02-20	365	2019-02-20	0	0	2	95		1.57	46	18.662
C	33	Black	#REF!	EFV/FTC/TDF	2018-05-09	633	2018-07-04	0	3	2	107		1.69	53	18.5568
C	22	Black	#REF!	EFV/FTC/TDF	2019-03-14	575	2019-03-14	0	0	2	108		1.66	51	18.5078
C	24	Black	#REF!	EFV/FTC/TDF	2018-03-12	284	2018-09-06	0	2	2	119		1.51	42	18.4202
C	37	Black	#REF!	EFV/FTC/TDF	2018-02-19	176	2018-02-19	0		2	98		1.73	54.1	18.0761
C	40	Black	#REF!	EFV/FTC/TDF	2018-05-15	410	2018-05-14	0	2	2	106		1.53	42	17.9418
C	26	Black	#REF!	EFV/FTC/TDF	2018-06-14	818	2018-06-14	0	0	2	120		1.57	39.9	16.1873
C	39	Black	#REF!	FTC/TDF (TRUVADA) + ALUVIA	2018-11-02	25	2018-10-16	0	3	2	106		1.61	41	15.8173
C	28	Black	#REF!	EFV/FTC/TDF	2018-10-24	1651	2018-10-24	0	2	2			1.31		0
										#REF!
										#REF!
										#REF!

## Sheet: Sheet3
BMI (kg/m2) 6monthly	Waist circumference (cm)	Satisfied with current body image y=1 n=2					53.8108
46.5234	127	1					48.2295
46.3684	112	1					46.5234
45.0364	128	1					46.3684
42.9176	117.5	2					45.2
41.9872	109	2					45.0364
40.1639	97	1					43.6391
39.5138	114	2					43.0667
39.2562	113	1					42.9176
38.7924	98.5	2					41.9872
38.2	106	1					40.8754
38.0895	112	1					40.7724
38.0533	116	1					40.3525
37.6558	118	2					40.1639
37.6	101	1					39.5138
36.1225	97	1					39.2562
35.8767	100.5	2					38.8141
35.6394	101	1					38.7924
35.2462	113	1					38.7924
35.1021	109	1					38.5648
35.091	104	1					38.2
34.922		1					38.0895
34.9107	90	1					38.0533
34.8483	99	1					37.794
34.8366	95	1					37.7382
34.4842	95	2					37.6558
34.3634	104	2					37.6
33.6077	102	1					36.747
33.5068	101	1					36.4872
33.4795	94	1					36.4721
33.2549	110	2					36.2923
33.0078	91	1					36.1225
32.7519	96	2					35.9678
32.2888	89	1					35.9139
32.0513	97	2					35.8917
31.9947	93	1					35.8767
31.7333	93	2					35.8116
31.3917	113.5	1					35.6394
31.2982	92	1					35.539
31.1604	88.5	2					35.2841
31.0769	89	1					35.2462
30.9759	99	2					35.1021
30.9197	77	1					35.091
30.8185	89	2					34.922
30.5078	107	2					34.9107
30.4832	82	2					34.8483
30.2768	103	2					34.8366
30.2734	86	1					34.4842
30.2112	95	1					34.3736
30.0118		2					34.3634
29.8734	93	1					34.0895
29.683	90						33.6077
29.6564	97.5	1					33.5068
29.6485	63	1					33.4795
29.4742	95	1					33.3205
29.368	79	1					33.2549
29.3623	102	1					33.1977
29.3222	86	1					33.0078
29.2011	100	2					32.7519
28.9062	97	1					32.2888
28.8866	90	2					32.0703
28.8351		1					32.0513
28.7496	87	1					31.9947
28.3168	99	2					31.7333
28.2635	92	1					31.3917
28.1769	86	2					31.2982
28.0624	99	1					31.1604
27.9525	84	2					31.0905
27.2633	84	1					31.0769
27.2444	82	1					31.024
26.5322	80	1					30.9759
26.4189	90	1					30.9197
26.0318	84	1					30.8735
26.0146	60	1					30.8261
25.8594	79	1					30.8185
25.8394	80	1					30.8084
25.0247	78	1					30.5078
24.9291	81	1					30.4832
24.9202	82	1					30.2768
24.8736	73	1					30.2734
24.7266	89	1					30.2112
24.7143	80	1					30.0118
24.3672	78	1					29.8734
24.2347	71	2					29.683
23.9501	66	1					29.6564
23.7709	68.5	1					29.6485
23.5706	83.5	1					29.4742
23.4738	74	1					29.368
23.1934	83	1					29.3623
23.1489	79	1					29.3222
23.1111	78.5						29.2011
22.3757		1					28.9062
21.9098	75	1					28.8866
21.8522	75.6	1					28.8351
21.6236	91.3	1					28.8137
21.5924	79	1					28.7496
21.4908	73	1					28.6098
21.4222	69.5	1					28.5883
21.4062	70	1					28.5232
21.1671	68	1					28.4933
21.1184	86	2					28.3737
20.7756	80.5	2					28.3168
20.4687	70	1					28.2635
20.3493	64	1					28.1769
20.1552	74	1					28.0624
19.8959	69.5	1					27.9525
19.7266	67	1					27.8713
18.5224	67	2					27.6279
17.4375	70.2	2					27.6134
	75	2					27.5277
	67	2					27.4762
	79	1					27.2633
28.4933	93	1					27.2444
20.5457	71	1					27.1879
35.8917	102	1					26.5322
31.024	95	1					26.4189
38.5648	101	1					26.4024
35.9678	102	1					26.3147
27.1879	68	1					26.0318
40.7724	106	2					26.0146
33.3205	103	2					25.8594
26.3147	81	1					25.8394
23.4222	74	1					25.3391
30.8084	107	1					25.1712
28.6098	93	2					25.0247
26.4024	83	1					24.9291
24.3681	86	1					24.9202
17.0449	70	1					24.8736
53.8108	132.5	2					24.7266
25.3391	81	1					24.7143
25.1712	81	1					24.6152
43.6391	107	1					24.539
38.7924	110	2					24.3681
37.7382	98	1					24.3672
36.747	112	1					24.2347
35.8116	101	1					24.0758
34.0895	106	1					24.0346
33.1977	94	1					23.9501
32.0703	102	1					23.892
30.8261	89	1					23.7728
28.5232	85	1					23.7709
23.7728	77	1					23.5706
23.3699	72	2					23.4738
23.3594	75	1					23.4222
21.0254	74.5	1					23.3699
16.9407	67	2					23.3594
35.9139	106	1					23.2434
27.4762	78	1					23.1934
43.0667	90	2					23.1489
35.2841	103	1					23.1111
24.6152	77	1					22.913
21.9289	68	1					22.5537
22.2321	72	1					22.4813
36.4872	109.6	2					22.3757
28.8137	84	1					22.2321
28.5883	82	1					21.9289
27.8713	84.5	1					21.9098
27.6279	82	1					21.8522
27.6134	89	1					21.6236
24.0346	74	1					21.6049
23.892	73	2					21.5924
22.913	77	1					21.4908
22.5537	75	1					21.4222
22.4813	85	1					21.4062
21.2706	70.5	1					21.3341
40.8754	106	1					21.2706
38.8141	106	2					21.1671
45.2	101	1					21.1184
37.794	100	1					21.0703
36.4721	109	2					21.0254
34.3736	118	1					20.7756
31.0905	85.5	1					20.625
30.8735	82	1					20.5457
27.5277	82	1					20.4687
24.539	75	1					20.3493
21.0703	70	1					20.1552
48.2295	113	2					20
23.2434	89	1					20
21.3341		1					20
35.539	95	1					19.8959
20.625	72	1					19.8141
19.8141	73	1					19.7266
40.3525	102	1					18.5224
36.2923	86	1					17.4375
24.0758	73	1					17.0449
28.3737	87	1					16.9407
21.6049	72.5	1
#DIV/0!
47.862
46.0937
43.5299
43.1111
42.2954
41.3223
39.5421
39.3283
39.2565
39.0368
38.1039
37.911
37.8329
37.6558
37.324
36.5126
36.5126
36.3573
36.1604
36.1069
35.9862
35.629
35.5469
35.4564
35.3797
35.1562
34.9636
34.9277
34.209
34.049
34.0176
33.6328
33.3823
33.2265
33.0579
32.8614
32.4622
32.2831
32.039
32.039
32.0161
31.975
31.6263
31.6118
31.4879
31.2488
31.2026
31.2026
30.4878
30.4076
30.4053
29.8186
29.7609
29.7339
29.7056
29.668
29.2278
29.1363
29.0318
28.764
28.7455
28.7268
28.3604
28.3053
28.1969
28.0277
27.8852
27.7671
27.6304
27.4348
27.4348
27.3437
27.3437
27.1816
27.0842
27.0437
26.9531
26.7229
26.7094
26.7094
26.5731
26.5021
26.398
26.3585
26.3465
26.2188
26.2188
26.0375
26.0375
26.0262
25.9701
25.9645
25.8478
25.721
25.7117
25.6312
25.5102
25.5102
25.3906
25.1532
25.1532
25.0657
25
24.9199
24.8358
24.7409
24.6548
24.4646
24.4646
24.3496
24.3375
24.2439
24.2215
24.0882
24.0346
23.9361
23.6652
23.6652
23.6652
23.5883
23.533
23.5043
23.4952
23.4236
23.3377
23.2885
23.2335
23.1911
23.1772
23.0518
23.0212
23.0112
23.0112
22.9591
22.9421
22.9421
22.9421
22.7595
22.7583
22.5183
22.4913
22.4323
22.4323
22.4059
22.3081
22.102
22.0604
22.0386
22.0386
21.7555
21.7193
21.4844
21.1927
21.1328
21.0962
21.0077
20.9366
20.8889
20.7031
20.5714
20.3244
20.3125
20.2395
20.2128
20.1759
20.1348
19.7239
19.7239
19.7239
19.6283
19.6283
19.5717
19.1467
19.1406
18.9431
18.7962
18.662
18.5568
18.5078
18.4202
18.0761
17.9418
16.1873
15.8173
0

## Sheet: Sheet2
180		90	2.41		1.1	HPT WC Trig HDL
133	91	96			0.99	BP WC HDL
	91	93			1.16	BP WC HDL			B	systolic	130+
136	91	88.5			1.09	BP WC HDL			C	diastolic	85+	either B or C
140	113	99		6.6		HPT WC Glu			D	WC	80+
147	98	103	3.03			HPT WC Trig			E	Trig	1.7+
137		103			1.03	BP WC HDL			F	Gluc	5.6+
		118	2.28		0.84	WC Trig HDL			G	HDL	<1.3
146	96	99	1.82		0.89	HPT WC Trig HDL
136		107			1.07	BP WC HDL			180=known	hypertension if BP was normal
		101		Diabetes	1.27	WC Diab HDL
136	86	110			0.9	BP WC HDL			Total MetS= 31
	86	104		5.7	1.21	HPT WC Glu HDL
134	102	89	19.98		0.79	HPT WC Trig HDL			4	HPT WC Trig HDL
		82	1.74		1.22	WC Trig HDL			19	BP WC HDL
180		95			0.78	BP WC HDL			1	HPT WC Glu
164	93	98.5			1.06	BP WC HDL			1	HPT WC Trig
		104	1.95		1.08	WC Trig HDL			4	WC Trig HDL
146	96	109			0.91	BP WC HDL			1	WC Diab HDL
143	94	98			0.98	BP WC HDL			1	HPT WC Glu HDL
		97	3.48		1.01	WC Trig HDL
	87	102			1.08	BP WC HDL
131	87	106	1.8		0.7	HPT WC Trig HDL
136		106			0.99	BP WC HDL
141	92	82			1.22	BP WC HDL
136		116			1.25	BP WC HDL
138	85	101			0.82	BP WC HDL
	89	106			1.04	BP WC HDL
135		102			1.15	BP WC HDL
138	85	100.5			0.99	BP WC HDL
	90	109			1.09	BP WC HDL

## Sheet: Sheet4
										MetS participants	↑BP/HPT	↑WC	↓HDL	↑Triglyc	↑Glucose/T2DM
										MetS1	4	4	4	4
										MetS2	19	19	19
										MetS3	1	1			1
										MetS4	1	1		1
										MetS5		4	4	4
										MetS6		1	1		1
										MetS7	1	1	1		1
										Total MetS	WC	HDL	Trig	Glu/Diab
										31	31	29	9	3

## Sheet: SETTINGS
PARTICIPANT ID	RACE	YEARS	ART TYPE	pregnant
1	Black	0.5	EFV/FTC/TDF	yes
2	Indian	1	AZT/3TC (COMBIVIR )+ ALUVIA	no
3	Coloured	1.5	FTC/TDF (TRUVADA) + ALUVIA
4	White	2	AZT/3TC (COMBIVIR) + OTHER PI
5	Other	2.5	Other
6		3
7		3.5
8		4
9		4.5
10		5
11		5.5
12		6
13		6.5
14		7
15		7.5
16		8
17		8.5
18		9
19		9.5
20		10
21		10.5
22		11
23		11.5
24		12
25		12.5
26		13
27		13.5
28		14
29		14.5
30		15
31		15.5
32		16
33		16.5
34		17
35		17.5
36		18
37		18.5
38		19
39		19.5
40		20
41
42
43
44
45
46
47
48
49
50
51
52
53
54
55
56
57
58
59
60
61
62
63
64
65
66
67
68
69
70
71
72
73
74
75
76
77
78
79
80
81
82
83
84
85
86
87
88
89
90
91
92
93
94
95
96
97
98
99
100
101
102
103
104
105
106
107
108
109
110
111
112
113
114
115
116
117
118
119
120
121
122
123
124
125
126
127
128
129
130
131
132
133
134
135
136
137
138
139
140
141
142
143
144
145
146
147
148
149
150
151
152
153
154
155
156
157
158
159
160
161
162
163
164
165
166
167
168
169
170
171
172
173
174
175
176
177
178
179
180
181
182
183
184
185
186
187
188
189
190
191
192
193
194
195
196
197
198
199
200
201
202
203
204
205
206
207
208
209
210
211
212
213
214
215
216
217
218
219
220
221
222
223
224
225
226
227
228
229
230
231
232
233
234
235
236
237
238
239
240
241
242
243
244
245
246
247
248
249
250
251
252
253
254
255
256
257
258
259
260
261
262
263
264
265
266
267
268
269
270
271
272
273
274
275
276
277
278
279
280
281
282
283
284
285
286
287
288
289
290
291
292
293
294
295
296
297
298
299
300
301
302
303
304
305
306
307
308
309
310
311
312
313
314
315
316
317
318
319
320
321
322
323
324
325
326
327
328
329
330
331
332
333
334
335
336
337
338
339
340
341
342
343
344
345
346
347
348
349
350
351
352
353
354
355
356
357
358
359
360
361
362
363
364
365
366
367
368
369
370
371
372
373
374
375
376
377
378
379
380
381
382
383
384
385
386
387
388
389
390
391
392
393
394
395
396
397
398
399
400
401
402
403
404
405
406
407
408
409
410
411
412
413
414
415
416
417
418
419
420
421
422
423
424
425
426
427
428
429
430
431
432
433
434
435
436
437
438
439
440
441
442
443
444
445
446
447
448
449
450
451
452
453
454
455
456
457
458
459
460
461
462
463
464
465
466
467
468
469
470
471
472
473
474
475
476
477
478
479
480
481
482
483
484
485
486
487
488
489
490
491
492
493
494
495
496
497
498
499
500
501
502
503
504
505
506
507
508
509
510
511
512
513
514
515
516
517
518
519
520
521
522
523
524
525
526
527
528
529
530
531
532
533
534
535
536
537
538
539
540
541
542
543
544
545
546
547
548
549
550
551
552
553
554
555
556
557
558
559
560
561
562
563
564
565
566
567
568
569
570
571
572
573
574
575
576
577
578
579
580
581
582
583
584
585
586
587
588
589
590
591
592
593
594
595
596
597
598
599
600
601
602
603
604
605
606
607
608
609
610
611
612
613
614
615
616
617
618
619
620
621
622
623
624
625
626
627
628
629
630
631
632
633
634
635
636
637
638
639
640
641
642
643
644
645
646
647
648
649
650
651
652
653
654
655
656
657
658
659
660
661
662
663
664
665
666
667
668
669
670
671
672
673
674
675
676
677
678
679
680
681
682
683
684
685
686
687
688
689
690
691
692
693
694
695
696
697
698
699
700
701
702
703
704
705
706
707
708
709
710
711
712
713
714
715
716
717
718
719
720
721
722
723
724
725
726
727
728
729
730
731
732
733
734
735
736
737
738
739
740
741
742
743
744
745
746
747
748
749
750
751
752
753
754
755
756
757
758
759
760
761
762
763
764
765
766
767
768
769
770
771
772
773
774
775
776
777
778
779
780
781
782
783
784
785
786
787
788
789
790
791
792
793
794
795
796
797
798
799
800
801
802
803
804
805
806
807
808
809
810
811
812
813
814
815
816
817
818
819
820
821
822
823
824
825
826
827
828
829
830
831
832
833
834
835
836
837
838
839
840
841
842
843
844
845
846
847
848
849
850
851
852
853
854
855
856
857
858
859
860
861
862
863
864
865
866
867
868
869
870
871
872
873
874
875
876
877
878
879
880
881
882
883
884
885
886
887
888
889
890
891
892
893
894
895
896
897
898
899
900
901
902
903
904
905
906
907
908
909
910
911
912
913
914
915
916
917
918
919
920
921
922
923
924
925
926
927
928
929
930
931
932
933
934
935
936
937
938
939
940
941
942
943
944
945
946
947
948
949
950
951
952
953
954
955
956
957
958
959
960
961
962
963
964
965
966
967
968
969
970
971
972
973
974
975
976
977
978
979
980
981
982
983
984
985
986
987
988
989
990
991
992
993
994
995
996
997
998
999
